# Supplementary material for: Characterization of Porous CuO Films for H2S Gas Sensors
Source: Materials (Basel). 2022 Oct 18;15(20):7270. doi: 10.3390/ma15207270 (PMC9610780; doi:10.3390/ma15207270)
Supplement: Supplementary file 1 [file materials-15-07270-s001.zip]

Archive with 1 entries (1 files):
- materials-1897368-supplementary.pdf
